# Supplementary material for: Synthesis of Novel 1-Oxo-2,3,4-trisubstituted Tetrahydroisoquinoline Derivatives, Bearing Other Heterocyclic Moieties and Comparative Preliminary Study of Anti-Coronavirus Activity of Selected Compounds
Source: Molecules. 2023 Feb 3;28(3):1495. doi: 10.3390/molecules28031495 (PMC9921785; doi:10.3390/molecules28031495)
Supplement: Supplementary file 1 [file molecules-28-01495-s001.zip]

Archive with 1 entries (1 files):
- molecules-2134984-supplementary.pdf
